# Supplementary material for: Neutrophil serine protease 4 is required for mast cell-dependent vascular leakage
Source: Commun Biol. 2020 Nov 19;3:687. doi: 10.1038/s42003-020-01407-0 (PMC7677402; doi:10.1038/s42003-020-01407-0)
Supplement: Supplementary file 3 — Supplementary Data 1 [file 42003_2020_1407_MOESM3_ESM.xlsx]

## Sheet: Figure 1.
Data file for Figure 1. NSP4 is expressed in bone marrow-resident, granulocyte macrophage progenitors (GMPs)
Figure 1c.
Prss57 mRNA expression in primary GMPs and CMPs (GSE138697)
Prss57+/+	Cell type	RPKM
1	GMP	123
2	GMP	198
3	GMP	125
4	GMP	133
1	CMP	32
2	CMP	26.9
3	CMP	17
4	CMP	17.1
Prss57-/-	Cell type	RPKM
1	GMP	0.04
2	GMP	0.164
3	GMP	0.146
4	GMP	0.178
1	CMP	0.00865
2	CMP	0.00538
3	CMP	0.00537
4	CMP	0.0125

## Sheet: Figure 2.
Data file for Figure 2. NSP4-deficient mast cells have abnormal granule features and reduced levels of granule-stored histamine and serotonin
Figure 2c					Figure 2d								Figure 2e.										Figure 2f.
Number of granules in primary peritoneal mast cells					Size (diameter, nm) of granules in primary peritoneal mast cells								BMMCs secreted histamine										PCMCs secreted histamine
													TNP-BSA (ng/ml)	Prss57+/+ BMMCs				Prss57-/- BMMCs					TNP-BSA (ng/ml)	Prss57+/+ PCMCs				Prss57-/- PCMCs
Mast cells	Prss57+/+	Prss57-/-			Mast cells	Prss57+/+	Prss57-/-						0.0026	0.685	1.635	2.517	2.113	0.1	0.564	2.313	1.237		1e-05	4.765	4.386	5.814	9.459	3.789	3.834	2.827	7.679
1	56	66			1	327.05	295.444						0.013	4.621	5.361	19.83	5.37	2.681	4.753	10.062	3.512		0.0001	7.009	6.363	7.584	15.148	5.946	5.824	6.982	10.689
2	82	98			2	321.09	304.79						0.064	12.601	15.488	27.7	17.989	10.68	16.325	15.815	6.675		0.001	14.519	10.358	16.497	16.905	11.318	9.422	7.6	13.876
3	59	61			3	251.925	316.655						0.32	32.156	29.334	53.449	42.519	23.763	24.048	34.17	23.565		0.01	36.434	31.694	20.77	31.58	27.954	11.935	10.476	15.748
4	49	105			4	286.751	299.187						1.6	49.002	45.895	55.908	43.054	35.376	31.862	27.858	21.45		0.1	125.31	73.52	39.048	54.872	77.638	23.717	12.361	26.428
5	77	87			5	288.253	239.927						8	47.723	47.669	56.204	49.939	27.8	44.654	29.413	20.78		1	152.512	145.188	107.081	112.16	95.406	66.041	41.504	64.077
6	63	71			6	265.833	252.163						40	35.229	33.66	54.334	38.418	17.289	25.962	26.477	21.556		10	198.448	173.555	129.112	160.864	108.84	107.915	55.731	100.151
7	55	49			7	281.889	299.203						200	26.721	27.394	52.651	37.079	11.891	17.176	21.634	19.544		100	167.117	111.256	112.711	134.791	93.665	58.352	36.235	76.76
8	62	61			8	271.612	274.509
9	44	60			9	296.144	271.966						Figure 1a.										Figure 1b.
10	64	78			10	293.397	283.548						BMMCs total histamine										PCMCs total histamine
11	50	86			11	310.033	264.905						TNP-BSA (ng/ml)	Prss57+/+ BMMCs				Prss57-/- BMMCs					TNP-BSA (ng/ml)	Prss57+/+ PCMCs				Prss57-/- PCMCs
12	77	80			12	299.548	245.008						0.0026	144.11	132.98	171.91	129.73	105.52	90.73	107.6	74.71		1e-05	354.45	363.34	428.8	398.77	217.43	306.59	217.22	205.19
13	67	66			13	304.246	198.441						0.013	141.35	129.89	169.41	126.74	107.38	95.63	104.9	74.03		0.0001	348.17	371.16	443.21	404.39	221.84	310.79	221.18	211.31
14	77	69			14	333.582	202.943						0.064	134.82	132.39	167.43	125.78	97.16	96.58	103.11	73.16		0.001	355.46	368.12	434.47	395.69	212.93	306.96	215.65	221.99
15	52	93			15	318.845	302.439						0.32	134.7	128.37	166.04	135.13	104.12	89.95	102.53	77.89		0.01	347.05	382.08	460.03	405.74	220.96	307.81	222.54	228.88
16	58	68			16	319.521	213.677						1.6	130.05	121.94	167.05	120.74	97.93	92.36	88.25	59.57		0.1	364.73	394.83	473.42	403.51	228.06	315.6	235.57	243.28
17	58	66			17	316.237	210.218						8	130.91	128.3	158.3	122.49	70.91	96.68	97.84	62.58		1	357.08	350.33	482.72	410.9	224.93	312.48	234.59	233.72
18	61	100			18	384.455	285.71						40	137.17	114.52	150.24	118.34	67.47	92.02	93.56	58.87		10	361.05	353.99	458.91	411.72	214.57	300.01	230.88	245.98
19	66	95			19	317.761	252.459						200	137.59	111.65	142.79	116.99	68.32	92.5	89.63	58.91		100	359.03	300.52	432.83	393.17	205.71	276.37	218.74	215.78
20	69				20	335.715
21	72				21	354.981							Figure 1a.										Figure 1b.
22	67				22	316.187							BMMCs secreted serotonin										PCMCs secreted serotonin
23	61				23	340.651							TNP-BSA (ng/ml)	Prss57+/+ BMMCs				Prss57-/- BMMCs					TNP-BSA (ng/ml)	Prss57+/+ PCMCs				Prss57-/- PCMCs
24	79				24	322.544							0.0026	19.88	64.06	87.31	83.34	37.23	82.61	97.46	59.94		1e-05	73.79	10.05	32.17	29.18	23.54	29.2	20.02	25.3
25	82				25	306.349							0.013	132.58	185.82	223.95	216.72	187.88	167.75	188.83	140.01		0.0001	187.22	25.29	80.09	67.69	41.7	62.46	45.73	31.36
26	72												0.064	342.76	409.13	565.14	420.51	339.79	285.47	318.75	352.89		0.001	230.49	83.29	83.19	175.37	127.6	75.8	97	64.68
													0.32	593.88	650.38	797.49	616.45	630.2	432.96	519.86	402.48		0.01	505.73	272.54	373.36	384	390.23	214.01	380.1	149.2
													1.6	849.11	899.19	1048.99	877.36	793.6	631.79	633.98	583.84		0.1	1261.74	874.44	1622.45	797.4	1017.66	532.94	874.6	375.66
													8	931.34	922.11	1168.45	923.81	891.55	709.27	635.18	571.88		1	2122.08	1624.45	1688.32	1425.48	1524.58	925.39	1465.37	766
													40	748.78	732.4	985.67	869.85	691.4	540.49	528.11	425.81		10	2060.89	1873.68	1910.35	1617.45	1541.34	1077.69	1525.9	1150.61
													200	627.1	697.55	870.8	658.22	573.42	464	466.6	381.34		100	1881.52	1581.13	1539.87	1570.51	1468.17	846.49	1285.9	1127.2
													Figure 1a.										Figure 1b.
													BMMCs total serotonin										PCMCs total serotonin
													TNP-BSA (ng/ml)	Prss57+/+ BMMCs				Prss57-/- BMMCs					TNP-BSA (ng/ml)	Prss57+/+ PCMCs				Prss57-/- PCMCs
													0.0026	1493.63	1824	1822.6	1925.23	1168.88	1316.48	1228.32	1715.86		1e-05	3635	4525.37	4553.9	4304.65	2896.38	3261.87	3760.85	3233.21
													0.013	1648.08	1851.79	1933.48	1938.63	1253.3	1369.48	1311.38	1746.72		0.0001	3658.74	4544.05	4613.83	3916.85	2893.17	3054.78	3758.54	3142.28
													0.064	1489.32	1918.77	1938.62	1978.39	1197.55	1331.48	1189.59	1695.23		0.001	3588.21	4549.59	4914.59	4087.77	2922.1	3089.33	3816	3255.58
													0.32	1476.87	1821.94	1877.4	1908.27	1247.96	1316.48	1187.93	1712.33		0.01	3582.57	4495.5	4696.65	3988.3	2921.13	2952.89	3656.49	3295.93
													1.6	1497.84	1849.31	1950.48	1903.54	1225.98	1307.85	1242.4	1690.46		0.1	3216.7	4559.99	4790.37	4061.35	2969.29	2827.68	3638.05	3303.89
													8	1487.38	1676.05	1868.06	1663.49	1303.17	1248.9	1129.12	1427.5		1	3273.18	4097.36	4306.35	3892.61	2808.66	2523.24	3616.7	2892.88
													40	1398.96	1621.97	1747.38	1684.47	1097.31	1163.85	1101.61	1477.83		10	3021.18	3763.69	4169.18	3662.51	2800.74	2152.89	3319.04	2666.89
													200	1397.01	1616.25	1659.72	1602.4	1020.74	1169.43	1021.8	1468.92		100	3132.64	3699.86	3950.8	3681.86	2677.9	2188.44	3202.76	2653.38

## Sheet: Figure 3.
Data file for Figure 3. NSP4 deletion decreases histamine and serotonin in vivo, but does not impact mast cell numbers in the peritoneum
	Figure 3b.						Figure 3c.				Figure 3e.
	Histamine and serotonin levels in vivo						Number of mast cells in the peritoneum				Number of mast cells in the mesenteric window
		Histamine (ng/ml)
	Biological replicates	Prss57+/+ (naïve)	Prss57-/- (naïve)	Prss57+/+ (ovalbumin)	Prss57-/- (ovalbumin)		Adult mast cells (absolute count)				10 mm^2 sections	Prss57+/+	Prss57-/-
	1	0.18	0.064	2.841	1.332		Biological replicates	Prss57+/+	Prss57-/-		1	61	80
	2	0.168	0.145	2.871	2.612		1	57905	33352		2	86	86
	3	0.069	0.063	2.442	1.991		2	67414	59737		3	69	100
	4	0.083	0.102	3.022	2.131		3	42385	47117		4	84	95
	5	0.149	0.119	3.659	2.161		4	68147	69299		5	95	103
	6	0.128	0.147	3.165	1.568		5	68432	61274		6	96	93
	7	0.183	0.123	1.966	1.264		6	48009	40836		7	99	83
	8	0.112	0.194	4.055	1.223						8	95	83
							Mat cell progenitors (absolute count)				9	73
							Biological replicates	Prss57+/+	Prss57-/-		10	77
		Serotonin (ng/ml)					1	746	719		11	83
	Biological replicates	Prss57+/+ (naïve)	Prss57-/- (naïve)	Prss57+/+ (ovalbumin)	Prss57-/- (ovalbumin)		2	398	129		12	87
	1	0.375	0.376	1.543	1.129		3	274	316		13	93
	2	0.419	0.583	1.859	1.524		4	1050	900		14	99
	3	0.648	0.437	1.477	1.288		5	590	303		15	74
	4	0.416	0.535	2.123	1.428		6	632	946
	5	0.389	0.368	2.486	1.518
	6	0.53	0.45	2.413	1.2
	7	0.828	0.479	1.299	0.783
	8	0.958	0.604	3.326	0.743

## Sheet: Figure 4.
Data file for Figure 4. NSP4 regulates histamine, serotonin, and heparin/heparan sulfate levels in GMPs
	Figure 4a.								Figure 4b.
	NSP4 relative expression by qPCR								Histamine and serotonin levels in primary GMPs					Figure 4d.
														Heparin levels in GMPs
	Days	Prss57+/+			Prss57-/-				Histamine levels (ng/1x10^6 cells)					Data reported as picomoles of heparin/mg of protein lysate
	4	0.0019193	0.00591132	0.00990333	0	0	0		Biological replicate	Prss57+/+	Prss57-/-
	8	0.00140756	0.00347731	0.00212477	0	0	0		1	4.36486	1.72453			Biological replicates	Prss57+/+	Prss57-/-
	12	0.00044262	0.00038895	0.00033528	0	0	0		2	4.4998	1.64759			1	30921.5	26262.6
	16	0	0	0	0	0	0		3	5.71224	1.32415			2	31305.9	20619.7
	20	0	0	0	0	0	0							3	33881.1	24154.8
	24	0	0	0	0	0	0
	28	0	0	0	0	0	0		Serotonin levels (ng/1x10^6 cells)
	32	0	0	0	0	0	0		Biological replicate	Prss57+/+	Prss57-/-
									1	6.46932	4.75179
									2	8.04446	4.19603			Figure 4e.
									3	6.37807	3.62628			Primary GMPs heparin disaccharide analysis (data reported as picomoles of disaccharide/mg of protein)
														Disaccharides (pmole/mg protein)	WT1	WT2	WT3	NSP4-KO1	NSP4-KO2	NSP4-KO3
														D0H0	0	0	0	0	0	0
														D0A0	3295.63	3445.75	3794.31	2785.12	2424.36	2748.33
														D0H6	23.2023	32.4021	36.7459	16.0188	0	0
														D2H0	0	0	0	0	0	0
														D0S0	1068.15	1063.75	1150.68	919.833	709.024	833.509
														D0A6	4696.65	4869.9	5263.75	3977.58	2950.44	3878.76
														D2A0	0	3.06101	5.72354	0	0	1.4989
														D2H6	0	0	0	0	0	0
														D0S6	18856.1	18889.9	20179.1	16140.4	13085.9	14512.8
														D2S0	159.241	160.149	168.292	130.931	72.5504	108.761
														D2A6	24.9528	0	38.1766	0	6.34141	0
														D2S6	2797.63	2841.03	3244.39	2292.64	1371.03	2071.18

## Sheet: Figure 5.
Data file for Figure 5. NSP4 is required for immune complex-induced vascular leakage in the skin
Figure 5b.							Figure 5d.
IgE-mediated PCA; Quantification of Evans blue dye concentration (ug/mL)							Number of mast cells per section of skin from Prss57+/+ (n=2) or Prss57-/- (n=2) mice
Animal	Prss57+/+	Prss57-/-					0.5mm^2 section	Prss57+/+	Prss57-/-
1	23.413	18.964					1	16	12
2	23.812	19.221					2	14	22
3	25.489	23.849					3	10	16
4	29.356	17.496					4	14	20
5	22.584	17.149					5	20	8
6	29.586	12.345					6	12	18
7	25.543	17.218					7	22	10
8	33.309	13.279					8	26	16
9	45.933	4.043					9	12	12
							10	10	12
IgG-mediated PCA; Quantification of Evans blue dye concentration (ug/mL)							11	14	26
Animal	Prss57+/+	Prss57-/-					12	14	16
1	28.922	18.083					13	10	20
2	34.67	14.38					14	14	14
3	21.174	23.983					15	18	14
4	26.697	25.227					16	8	8
5	32.175	14.456					17		20
6	21.947	15.894					18		20
7	25.732	25.087
8	27.838	11.124
9	23.428	15.024
10	30.293	18.958
11	18.556	13.394
12	26.645

## Sheet: Figure 6.
Data file for Figure 6. NSP4 is required for immune complex-induced vascular leakage in the joints
Figure 6c.
Quantification of joint vascular leakage in Prss57+/+, Prs557-/-, and Elane-/- mice following induction
Time	Prss57+/+ mice (dF/dt)				Elane-/- mice (dF/dt)				Prss57-/- mice (dF/dt)
(minutes)	1	2	3	4	1	2	3	4	1	2	3	4
0	0	0	0	0	0	0	0	0	0	0	0	0
1	-0.0215372	-0.0186296	-0.00419928	-0.00770861	-0.0143738	-0.0211134	0.0445821	0.0123792	0.00830461	-0.00590768	0.010261	-0.0104432
2	-0.0463685	-0.0391164	-0.0100062	-0.0141142	-0.0303813	-0.0449466	0.0579533	0.0123427	0.0175786	-0.015447	0.000786717	-0.040691
3	-0.070795	-0.0572951	-0.00874831	-0.00014865	-0.0451296	-0.0629334	0.0702177	0.00364133	0.00318121	-0.0190861	-0.00539762	-0.070998
4	-0.087298	-0.078175	-0.0095907	-0.0393056	-0.0575997	-0.0723161	0.0762237	-0.00433535	-0.00146723	-0.0238325	-0.0183096	-0.0844554
5	-0.0840351	-0.102863	0.00372815	-0.0484156	-0.0168163	-0.0700518	0.0714046	-0.0381046	-0.0114621	-0.0364127	-0.10277	-0.13056
6	-0.0716735	-0.0287674	0.136119	0.0248176	0.226693	0.0542635	0.167972	-0.00502634	-0.0297982	-0.0328558	-0.111061	-0.143117
7	0.0685839	0.363973	0.546661	0.387666	0.818857	0.426885	0.468158	0.180264	-0.0575555	-0.040877	-0.122938	-0.155587
8	0.537781	0.942258	1.12395	1.09263	1.53423	1.01136	0.759037	0.50591	-0.075741	-0.0417284	-0.125147	-0.168748
9	1.10966	1.33858	1.57669	1.63526	1.95256	1.43608	0.944658	0.795021	-0.0946137	-0.0456441	-0.128589	-0.181846
10	1.53245	1.54818	1.84862	1.9611	2.22092	1.6638	0.978827	0.990522	-0.117764	-0.0487341	-0.141069	-0.192525
11	1.81191	1.64074	2.00288	2.11697	2.37146	1.76355	0.983037	1.09885	-0.134254	-0.0507218	-0.146425	-0.200155
12	1.97506	1.66708	2.04747	2.16372	2.45264	1.79808	0.990539	1.1525	-0.13896	-0.054175	-0.147886	-0.205583
13	2.04262	1.67301	2.13234	2.16107	2.47916	1.80082	1.00956	1.17959	-0.141863	-0.052358	-0.15247	-0.214514
14	2.08581	1.65624	2.14974	2.14321	2.48395	1.78876	1.01759	1.1916	-0.139517	-0.0516664	-0.153064	-0.220382
15	2.10708	1.63683	2.14244	2.12364	2.43658	1.76892	1.0237	1.19399	-0.132874	-0.0470954	-0.155963	-0.226821
16	2.11848	1.61637	2.13936	2.10345	2.46593	1.74839	1.02632	1.19211	-0.127119	-0.0444517	-0.15794	-0.231521
17	2.1184	1.60263	2.11437	2.08651	2.4671	1.72783	1.02653	1.187	-0.107625	-0.0399996	-0.166903	-0.234983
18	2.11664	1.58076	2.09436	2.06113	2.45583	1.7115	1.02632	1.18126	-0.0985826	-0.0377656	-0.169308	-0.247094
19	2.10732	1.5691	2.07237	2.03302	2.43371	1.6965	1.02946	1.17432	-0.0931377	-0.0333418	-0.170732	-0.254398
20	2.09709	1.54832	2.04975	2.00838	2.4127	1.67785	1.02462	1.16791	-0.0857457	-0.026343	-0.170529	-0.255762
21	2.08718	1.52681	2.02666	1.98618	2.39423	1.66105	1.01666	1.15714	-0.0723705	-0.0203281	-0.15123	-0.269985
22	2.07334	1.50927	2.00942	1.96318	2.36786	1.64493	1.01544	1.14656	-0.0732666	-0.0158332	-0.159268	-0.271413
23	2.06024	1.50419	1.99299	1.96063	2.32209	1.62711	1.00949	1.1359	-0.0568294	-0.00850553	-0.150158	-0.270981
24	2.04859	1.49252	1.97195	1.94778	2.32495	1.61044	1.00222	1.12424	-0.0376112	-0.000387125	-0.141953	-0.273035

## Sheet: Figure 7.
Data file for Figure 7. Mast cells and histamine are required for NSP4-dependent, immune complex-induced vascular leakage
Figure 7c.											Figure 7e.																	Figure 7g.
Adoptive transfer of Prss57+/+ or Prss57-/- neutrophils											Adoptive transfer of Prss57+/+ or Prss57-/- BMMCs																	Histamine
Time (min)	Group 1: Prss57+/+ mice (no transfer)			Group 2: Prss57-/- mice (plus Prss57+/+ neutrophils)			Group 3: Prss57-/- mice (plus Prss57-/- neutrophils)				Time (min)	Group 1: Prss57+/+ mice (no transfer)				Group 2: Prss57-/- mice (plus Prss57+/+ BMMCs)					Group 3: Prss57-/- mice (plus Prss57-/- BMMCs)							Time (min)	Group 1: Prss57+/+ mice (plus histamine)			Group 2: Prss57-/- mice (plus histamine)			Group 3: Prss57-/- mice (no histamine)
	1	2	3	1	2	3	1	2	3			1	2	3	4	1	2	3	4	5	1	2	3	4	5				1	2	3	1	2	3	1	2	3
0	0	0	0	0	0	0	0	0	0		0	0	0	0	0	0	0	0	0	0	0	0	0	0	0			0	0.00400634	0	0	0	0	0	0	0	0
1	-0.0088982	0.00110259	0.00765184	0.01484	0.0184752	0.0796571	0.0459453	0.00209938	0.0360182		1	0.0320498	0.00329059	0.0344306	0.0882794	-0.0206541	0.0887448	0.062773	0.0546505	0.0241614	0.0120871	0.0172549	-0.00702494	0.0554539	0.0379018			1	0.00931295	0.189258	0.00170817	0.0193107	0.0340983	0.0676444	0.0235008	-0.0606561	-0.0305546
2	-0.0131142	0.000198697	0.013437	0.0267279	0.0390372	0.127002	0.0770942	0.000140665	0.057189		2	0.0268329	-0.000441764	0.0715594	0.120438	-0.0174447	0.152278	0.096733	0.0770563	0.0446385	0.0403458	0.0308115	-0.00467193	0.0820255	0.0444794			2	0.00323674	0.217623	-0.00550018	0.0349023	0.0466303	0.0986222	0.0318476	-0.0955305	-0.0741381
3	-0.0152217	-0.00508644	0.0169674	0.0410322	0.0593773	0.170762	0.0768566	-0.00371491	0.0668766		3	0.0121987	-0.00453987	0.0930092	0.115754	-0.00823465	0.19692	0.10585	0.0854604	0.037288	0.0514016	0.0300752	-0.00728547	0.087249	0.0482238			3	-0.00867495	0.236035	-0.00720885	0.0429741	0.0514107	0.113546	0.0299667	-0.120858	-0.115727
4	-0.0174558	-0.00967658	0.0147556	0.0469519	0.0699619	0.196679	0.0674679	-0.00650354	0.0751963		4	-0.0136337	-0.00732365	0.103978	0.11404	-0.0033686	0.215605	0.103602	0.078442	0.0258377	0.0622799	0.0178067	-0.0158112	0.0806497	0.049078			4	0.00412313	0.246372	-0.00636965	0.0511942	0.0595467	0.125681	0.0268645	-0.140123	-0.133992
5	-0.00968075	-0.0433661	0.0149055	0.05309	0.0423599	0.215018	0.0270899	-0.0338163	0.0778477		5	0.00832083	-0.0418767	0.0643183	0.189738	0.0100409	0.212597	0.0189721	0.0442021	0.0268831	0.047825	0.00968439	-0.024589	0.0702501	0.0355489			5	0.0400255	0.618163	0.128229	0.256531	0.529099	0.417674	0.0281348	-0.148881	-0.166859
6	0.0233941	-0.0301461	0.0730159	0.0630458	0.0305107	0.226824	0.0223453	-0.0405077	0.0821441		6	0.30809	0.0907363	0.2084	0.434076	0.0414883	0.380508	0.16192	0.151855	0.00975532	0.0673717	0.0071376	-0.00751706	0.0571599	0.0525584			6	0.293672	0.84882	0.373521	0.484776	0.966424	0.873708	0.0483174	-0.151638	-0.168194
7	0.168743	0.0355111	0.31522	0.0697371	0.0460804	0.232777	0.0158328	-0.0459309	0.0919569		7	0.903269	0.765844	0.724461	1.0684	0.188811	1.06144	0.514089	0.605188	0.0352298	0.0791946	0.00107692	-0.00320812	0.0467197	0.0356345			7	0.720124	1.05924	0.657013	0.659302	1.28974	1.20948	0.0623126	-0.156003	-0.177555
8	0.582763	0.216587	0.776787	0.0779086	0.0655257	0.247083	0.0172064	-0.0484498	0.0962389		8	1.75221	2.02059	1.86774	1.98906	0.778415	2.47207	1.23593	1.88775	0.140486	0.0932202	1.93065e-05	0.0188684	0.0440687	0.0335171			8	1.14533	1.258	0.904014	0.780442	1.46962	1.43111	0.0634944	-0.1536	-0.181477
9	1.2562	0.522985	1.37052	0.0888786	0.0956248	0.256166	0.0175864	-0.0573074	0.105528		9	2.50855	3.18389	3.3138	2.79705	1.60042	3.91111	2.01782	3.31734	0.418715	0.116201	0.000652223	0.0556805	0.0352377	0.0385943			9	1.45581	1.39803	1.07555	0.891802	1.55206	1.57664	0.0572757	-0.15148	-0.173653
10	1.89244	0.874889	1.91836	0.101167	0.108739	0.269564	0.0116844	-0.0580775	0.118117		10	3.07163	3.92339	4.49854	3.34995	2.34414	4.89257	2.70559	4.29658	0.926313	0.122328	0.000355742	0.0925395	0.028306	0.0323229			10	1.64833	1.474	1.16986	0.941186	1.5957	1.65715	0.0359668	-0.152535	-0.17489
11	2.39943	1.20024	2.32482	0.111007	0.111611	0.270661	0.0144241	-0.0610179	0.12722		11	3.4275	4.31639	5.23916	3.6993	2.9526	5.55119	3.13384	4.88746	1.59471	0.114507	-0.006196	0.120718	0.0252868	0.0327263			11	1.75385	1.50727	1.20528	0.955953	1.61662	1.70592	0.0414243	-0.137772	-0.161445
12	2.77464	1.44255	2.58439	0.119263	0.110535	0.28259	0.0132878	-0.064848	0.134772		12	3.63546	4.51109	5.65968	3.89707	3.4454	5.98578	3.44855	5.22231	2.59383	0.132268	-0.00306355	0.137971	0.0271761	0.0336004			12	1.80114	1.52466	1.21677	0.962197	1.6106	1.72393	0.0239679	-0.136707	-0.152432
13	3.05287	1.60499	2.74331	0.1273	0.110647	0.297112	0.0151959	-0.0688946	0.141597		13	3.76673	4.59109	5.90873	4.01544	3.7433	6.29108	3.71167	5.41487	2.94303	0.147555	-0.00420789	0.14133	0.031572	0.039668			13	1.81902	1.5232	1.21419	0.955933	1.60791	1.72869	0.0470549	-0.122987	-0.117362
14	3.24971	1.70734	2.83614	0.133132	0.112041	0.306458	0.0176234	-0.0658601	0.150677		14	3.83778	4.61736	6.03906	4.06583	3.8675	6.47394	3.89463	5.51322	3.20354	0.142866	-0.00146181	0.145541	0.0391174	0.0460687			14	1.81739	1.51553	1.211	0.951246	1.59894	1.72885	0.0354971	-0.107112	-0.108282
15	3.36974	1.76936	2.8915	0.140989	0.122521	0.315385	0.0165141	-0.0717135	0.159061		15	3.88832	4.63146	6.10247	4.08731	3.9032	6.59716	4.00981	5.58201	3.46946	0.14815	-0.00339851	0.14643	0.0432983	0.108198			15	1.80577	1.51431	1.20582	0.945132	1.59585	1.72115	0.0558133	-0.0891833	-0.109676
16	3.43427	1.80994	2.92708	0.149411	0.142286	0.328954	0.0166975	-0.0740817	0.165223		16	3.90857	4.62416	6.12194	4.08493	3.93171	6.69501	4.04562	5.62216	3.62932	0.142244	5.10278e-05	0.143491	0.0508307	0.0641001			16	1.79073	1.51008	1.19594	0.945955	1.58291	1.715	0.0646194	-0.0747101	-0.115676
17	3.45562	1.82906	2.94237	0.157039	0.161638	0.338587	0.0161185	-0.071579	0.171791		17	3.90946	4.60401	6.11481	4.08659	3.96217	6.75042	4.10123	5.63506	3.71002	0.151918	-0.00589941	0.151732	0.0624002	0.0710948			17	1.77275	1.50228	1.18521	0.940889	1.57385	1.70863	0.0803203	-0.0604992	-0.105448
18	3.47842	1.83847	2.94621	0.162832	0.180901	0.350546	0.0193276	-0.0728677	0.18007		18	3.93477	4.57345	6.086	4.0565	3.97347	6.75736	4.09999	5.62896	3.74115	0.170314	-0.00219117	0.153997	0.0686537	0.0806721			18	1.75226	1.49131	1.17366	0.940887	1.57038	1.70083	0.0807318	-0.0346779	-0.1034
19	3.48469	1.84678	2.93917	0.170131	0.198437	0.355372	0.0369068	-0.0751069	0.186003		19	3.94175	4.54209	6.04422	4.03515	3.97033	6.75573	4.09142	5.62367	3.76397	0.167632	-0.00385972	0.153508	0.0745602	0.0831305			19	1.73397	1.47847	1.16499	0.943109	1.56775	1.69692	0.0765554	-0.0219282	-0.11736
20	3.4998	1.84438	2.92925	0.177798	0.210276	0.366093	0.0453361	-0.0763149	0.195205		20	3.93269	4.5051	6.0011	4.00927	3.94873	6.74852	4.0812	5.61113	3.77336	0.161925	-0.00353272	0.155678	0.0803308	0.0916544			20	1.71649	1.46557	1.15561	0.944923	1.56333	1.69141	0.0902388	-0.0147476	-0.128143
21	3.49944	1.83986	2.91698	0.182225	0.230014	0.374094	0.0573362	-0.0795421	0.200475		21	3.91654	4.4684	5.954	3.98442	3.9217	6.7324	4.07714	5.5961	3.77632	0.157886	-0.00467771	0.152127	0.0812094	0.0990188			21	1.69685	1.45119	1.14326	0.947774	1.56757	1.6856	0.0940587	-0.0057464	-0.129778
22	3.4953	1.82831	2.89775	0.185196	0.2463	0.385718	0.0622756	-0.0700687	0.209579		22	3.89781	4.42577	5.90282	3.9585	3.89695	6.71932	4.07193	5.57135	3.76731	0.163815	-0.00453914	0.152593	0.0778605	0.102966			22	1.67386	1.44022	1.13317	0.949531	1.56372	1.68053	0.093321	0.00650924	-0.120256
23	3.48312	1.82172	2.88178	0.191564	0.25585	0.392141	0.0691582	-0.0733	0.217016		23	3.883	4.3909	5.8521	3.93296	3.87383	6.70219	4.06488	5.54029	3.75337	0.166369	-0.0118134	0.151632	0.0812395	0.110521			23	1.65371	1.42819	1.11801	0.946712	1.5562	1.67898	0.0960298	0.0151498	-0.101564
24	3.48287	1.81233	2.86457	0.196001	0.261683	0.401752	0.071967	-0.076865	0.226603		24	3.88691	4.35541	5.8082	3.91294	3.85315	6.67896	4.04595	5.51059	3.7368	0.169509	-0.0104375	0.154099	0.0843856	0.115232			24	1.63992	1.41986	1.10665	0.948522	1.41819	1.6732	0.102051	0.0186242	-0.0762279

## Sheet: Figure S1.
Data file for Figure S1. NSP4 expression in mouse total bone marrow
Figure S1b
Quantitative PCR for NSP4 mRNA expression in total bone marrow
Biological replicate	Prss57+/+	Prss57-/-
1	0.0337683	0
2	0.0434965	0
3	0.0321087	0

## Sheet: Figure S2.
Data file for Figure S2. Effect of NSP4 deletion on leukocyte populations in the peripheral blood, spleen, and bone marrow
Figure S2a
	Total blood leukocytes		Neutrophils		Basophils		Eosinophils		Monocytes		T cells		B cells
Biological replicate	Prss57+/+	Prss57-/-	Prss57+/+	Prss57-/-	Prss57+/+	Prss57-/-	Prss57+/+	Prss57-/-	Prss57+/+	Prss57-/-	Prss57+/+	Prss57-/-	Prss57+/+	Prss57-/-
1	2.58	2.71	0.4465	0.4014	0.0159	0.0238	0.0932	0.1258	0.0524	0.0605	0.8492	0.8488	0.7588	0.8054
2	2.94	2.73	0.4151	0.3774	0.0214	0.0293	0.1572	0.154	0.083	0.0624	0.8243	0.8697	0.9715	0.7521
3	3.07	3.45	0.3438	0.4281	0.025	0.0362	0.136	0.175	0.0731	0.0773	0.9792	1.0564	0.9639	1.1116
4	3.63	3.19	0.7447	0.4182	0.0238	0.0251	0.1413	0.2289	0.0752	0.0951	0.9953	0.8971	1.137	0.929
5	2.52	3.84	0.3604	0.5573	0.0193	0.04	0.0948	0.2106	0.0512	0.0888	0.7888	0.9878	0.8267	1.3221
Figure S2b
	Total splenocytes		Neutrophils		Macrophages		Eosinophils		Dendritic Cells		CD4 T cells		CD8 T cells		B cells
Biological replicate	Prss57+/+	Prss57-/-	Prss57+/+	Prss57-/-	Prss57+/+	Prss57-/-	Prss57+/+	Prss57-/-	Prss57+/+	Prss57-/-	Prss57+/+	Prss57-/-	Prss57+/+	Prss57-/-	Prss57+/+	Prss57-/-
1	39.91	28.91	0.2135	0.1888	0.789	0.9737	0.2806	0.3874	0.1912	0.1696	6.1859	2.6051	5.6272	3.7298	26.0606	20.8466
2	38.46	36.2	0.2204	0.1948	0.7777	0.6353	0.3085	0.1821	0.1826	0.1159	6.3076	8.725	5.4614	5.2495	25.1149	20.6721
3	35.45	23.65	0.251	0.1594	0.5144	0.7205	0.1443	0.2554	0.1007	0.1141	8.8262	2.0457	5.5297	2.909	19.3184	17.4065
4	32.09	35.92	0.2416	0.2284	0.4621	1.2274	0.128	0.4741	0.088	0.2	7.925	3.2109	5.0695	4.6691	17.6469	25.3928
5	26.93	27.47	0.1519	0.1335	0.4116	0.5107	0.1317	0.1796	0.0925	0.1149	7.2443	6.3449	4.255	4.1476	14.3539	15.6014
Figure S2c
	LSK		CMP		GMP		MEP		Eosinophil progenitors (EoP)
Biological replicate	Prss57+/+	Prss57-/-	Prss57+/+	Prss57-/-	Prss57+/+	Prss57-/-	Prss57+/+	Prss57-/-	Prss57+/+	Prss57-/-
1	11.56	6.18	24.87	18.9	29.87	16.76	19.6	15.79	0.37	0.54
2	8.33	7.16	15.32	23.53	21.02	19.98	11.91	20.04	0.15	0.38
3	9.73	6.98	21.6	21.4	21.93	19.6	18.08	17.86	0.27	0.3
4	11.41	9.53	23.26	28.43	22.92	25.71	19.73	22.83	0.45	0.43
5	10.51	8.57	21.19	25.6	21.76	23.2	16.64	21.08	0.3	0.55
6	6.68	8.94	20.72	27.85	19.45	23.72	16.67	22.94	0.36	0.81

## Sheet: Figure S4.
Data file for Figure S4. Transcriptome profiling and protein expression validation in primary GMPs
	RNA expression (data reported as Log2 (rpkm))
		Prss57		Mpo		Elane		Prtn3		Ctsg
	Biological replicates	Prss57+/+	Prss57-/-	Prss57+/+	Prss57-/-	Prss57+/+	Prss57-/-	Prss57+/+	Prss57-/-	Prss57+/+	Prss57-/-
	1	6.95	-4	13.5	13.5	12.9	12.9	12.6	12.5	12	12.1
	2	7.63	-2.61	13.6	13.5	13.4	13.3	13	13	12.6	12.4
	3	6.97	-2.78	13.5	13.5	13	12.6	12.7	12.1	12	11.8
	4	7.06	-2.49	13.6	13.5	12.9	13	12.4	12.6	12	12
	RNA expression (data reported as Log2 (rpkm))
		Hdc		Vmat2		Srgn		Ndst2
	Biological replicates	Prss57+/+	Prss57-/-	Prss57+/+	Prss57-/-	Prss57+/+	Prss57-/-	Prss57+/+	Prss57-/-
	1	7.23	7.31	2.15	2.69	9.7	9.9	3.58	3.71
	2	7.24	7.18	2.49	2.4	10.4	10.2	3.29	3.61
	3	7.26	7.42	2.48	2.7	9.74	9.6	3.57	3.97
	4	7.48	7.22	2.54	2.1	9.76	9.66	3.84	3.63

[truncated: 5 more sheets: Figure S5., Figure S7., Figure S8., Figure S9., Figure S11.]
